# Supplementary material for: Sheep as a Potential Model of Intradiscal Infection by the Bacterium Cutibacterium acnes
Source: Vet Sci. 2021 Mar 16;8(3):48. doi: 10.3390/vetsci8030048 (PMC8002071; doi:10.3390/vetsci8030048)
Supplement: Supplementary file 1 [file vetsci-08-00048-s001.zip]

Archive with 1 entries (1 files):
- vetsci-1148638-supplementary.pptx
